# Supplementary material for: MALNC: a new mutant NPM1/IDH2R140 and PML-RARA-associated lncRNA with impact on AML cell proliferation, maturation and drug response
Source: Cancer Gene Ther. 2025 Aug 23;32(11):1191–205. doi: 10.1038/s41417-025-00954-0 (PMC12620280; doi:10.1038/s41417-025-00954-0)
Supplement: Supplementary file 2 — Supplemtary tables [file 41417_2025_954_MOESM2_ESM.xlsx]

## Sheet: ST 1.
Supplementary Table 1A. Characteristics of AML patient ( n=7) included in the initial discovery cohort. Samples from AML patients were collected at the time of disease diagnosis
ID	Sample Type	Gender	Age	Tissue of Origin	Blast (BM)	Karyotype	Mutation(s)	ELN17	Type
1	AML	NA	70	Bone marrow	71	NK	FLT3, NPM1, STAG2	Int	FAB M2
2	AML	NA	40	Bone marrow	NA	NK	CEBPA, DNMT3A, FLT3, RUNX1, TET2	Adv	FAB M4
3	AML	NA	73	Bone marrow	46	NK	DNMT3A, FLT3-ITD, IDH2, PTPN11	Int	FAB M2
4	AML	NA	29	Bone marrow	14	NK	CEBPA, NRAS	Fav	FAB M2
5	AML	NA	76	Bone marrow	35	NK	DNMT3A, TET2, U2AF1	Int	FAB M4
6	AML	NA	78	Bone marrow	16	CK	NRAS	Adv	MLD
7	AML	NA	71	Bone marrow	50	NK	NPM1, NRAS, SMC3	Fav	MLD
Supplementary Table 1B. Characteristics of Healthy donors (n=5) included in the initial discovery cohort. Healthy donor samples were obtained through voluntary bone marrow donation
ID	Sample Type	Gender	Age	Tissue of Origin
1	Healthy donor	Male	60	Bone marrow
2	Healthy donor	Female	81	Bone marrow
3	Healthy donor	Female	68	Bone marrow
4	Healthy donor	Male	69	Bone marrow
5	Healthy donor	Female	67	Bone marrow
Abbreviations : ID, AML patients and Healthy donors identification; Age, patient and donors age in years at time point of sample collection ( For AML samples, Time of sample collection = Time of diagnosis); Blast (BM), Bone marrow blast percentage at time point of diagnosis ; NA, information not available; NK, normal karyotype; CK, complex karyotype; Fav, Favorable; Int, Intermediate; Adv, Advers…

## Sheet: ST 2.
Supplementary Table 2. Clinical characteristics of ClinSeq-AML, TCGA-LAML cohort and KAW-AML-NBM cohort.
The internal KAW cohort, consisting of AML and normal bone marrow (NBM) samples, was used for validation of differential expression. The ClinSeq (internal) and TCGA (publicly available) cohorts were used for clinical correlation analyses. All samples were obtained through bone marrow aspiration, either at the time of diagnosis AML samples) or from voluntary donation (NBM samples).
	AML_Clinseq (N=325)	AML_TCGA (N=151)	AML_KAW (N=103)	NBM_KAW (N=11)
Sex, no. of male N (%)	162 (49.8)	82 (54.3)	44 (45.4%)	2(18.2%)
Age, median (range)	64.1 (18-96)	56 (21-88)	63.3 (20-85)	69(22-87)
AML etiology type, N (%)
de novo AML	252 (77.5)	151 (100)	95 (92.2)	.-.
s-AML	37 (11.4)	0 (0)	0 (0)	.-.
t-AML	33 (10.2)	0 (0)	2 (1.9)	.-.
NA	3 (0.9)	0 (0)	6 (5.8)	.-.
Median follow-up, days	346.5	455.5	742.4	.-.
Bone marrow blast, median % (range)	55.5 (14-100)	68.4 (30-100)	62.1 (2-100%)	.-.
White blood cell counts, median per mm3 (range)	55.3 (1-233)	34.1 (0.4-223.8)	89.4 (0.9-284.8)	.-.
ELN2017, N (%)
Favourable	74 (22.8)	NA	NA	.-.
Intermediate	98 (39.0)	NA	NA	.-.
Adverse	134 (87.6)	NA	NA	.-.
NA	19 (5.8)	NA	NA	.-.
Genetic risk, N (%)
Low	35 (10.8)	32 (21.2)	NA	.-.
Intermediate	163 (50.2)	76 (50.3)	NA	.-.
High	53 (16.3)	40 (26.5)	NA	.-.
NA	74 (22.8)	3 (2.0)	NA	.-.
Cytogenetic risk, N (%)
Low	9 (2.7)	31 (20.5)	NA	.-.
Intermediate	197 (60.6)	81 (53.6)	NA	.-.
High	45 (13.8)	36 (23.8)	NA	.-.
NA	74 (22.8)	3 (2.0)	NA	.-.
Cytogenetic aberrations, N (%)
yes (aberration)	91 (28.0)	86 (57.0)	NA	.-.
no (CN-AML)	142 (43.7)	62 (41.1)	NA	.-.
NA	73 (22.5)	3 (2.0)	NA	.-.
Cytogenetic aberrations: N (%)
t(15;17)	10 (3.1)	15 (9.9)	5 (5.2)	.-.
t(8;21)	7 (2.2)	7 (4.6)	0 (0)	.-.
inv(16)/t(16;16)	12 (3.7)	10 (6.6)	0 (0)	.-.
Mutation: N (%)
ASXL1	32 (12.3)	2 (1.41)	11 (11.4)	.-.
CEBPA	38 (14.6)	12 (8.45)	15 (15.6)	.-.
CEBPA_double	16 (6.1)	5 (3.52)	NA	.-.
DNMT3A	69 (26.4)	34 (23.94)	30 (31.3)	.-.
EZH2	6 (2.3)	2 (1.41)	2 (2.1)	.-.
FLT3	12 (4.6)	38 (26.76)	37 (38.5)	.-.
FLT3_ITD	70 (26.8)	29 (20.42)	NA	.-.
IDH1	30 (11.5)	15 (10.56)	12 (12.5)	.-.
IDH2	58 (17.8)	13 (9.15)	16 (16.7)	.-.
KIT	4 (1.5)	7 (4.93)	4 (4.2)	.-.
KRAS	7 (2.7)	3 (2.11)	9 (9.4)	.-.
NPM1	94 (36.0)	40 (28.17)	53 (55.2)	.-.
NRAS	24 (9.2)	12 (8.45)	12 (12.5)	.-.
PHF6	4 (1.5)	4 (2.82)	2 (2.1)	.-.
PTPN11	17 (6.5)	7 (4.93)	11 (11.5)	.-.
RAD21	7 (2.7)	4 (2.82)	4 (4.2)	.-.
RUNX1	42 (16.1)	11 (7.75)	14 (14.6)	.-.
SF3B1	6 (2.3)	0 (0)	NA	.-.
SMC1A	4 (1.5)	5 (3.52)	NA	.-.
SMC3	11 (4.2)	5 (3.52)	1 (1.0)	.-.
STAG2	25 (9.6)	4 (2.82)	6 (6.3)	.-.
TET2	65 (24.9)	11 (7.75)	26 (27.1)	.-.
TP53	21 (8.0)	9 (6.34)	2 (2.1)	.-.
U2AF1	14 (5.4)	4 (2.82)	2 (2.1)	.-.
WT1	7 (2.7)	9 (6.34)	9 (9.4)	.-.

## Sheet: ST 3.
Supplementary Table 3. qRT-PCR assays.
Gene	Location	Fwd primer 5´-3´	Rev primer 5´-3´	Probe 5´-3´	Experiment
ACTB	Ex1/2	CCTTGCACATGCCGGAG	ACAGAGCCTCGCCTTTG	/5HEX/TCATCCATG/ZEN/GTGAGCTGGCGG/3IABkFQ/	Expression
CD11b	Ex16/17	GTGTGCTGTTCTTTGTCTCATTG	AGTCTGCCTCCATGTCCA	/56-FAM/ACTCTGGAT/ZEN/CTGTCCTTCTCTTAGCCG/3IABkFQ/	Expression
CD66d	Ex1/2	AGGAGGAAAGAGCAGGCA	TTCAATAGTGAGCITGGCAGT	/56-FAM/AGAAGTGAG/ZEN/GCTGTGAGCAGAAGC/3IABKFQ/	Expression
U6	Ex1	ACTTGGCAGCACATATACTAAC	TGGAACGCTTCATGAATTTGC	/56-FAM/AACGACACA/ZEN/GAGAAGATTAGCATGGCC/3IABKFQ/	Expression
RARB	Ex4/5	CGAAAAGCTCACCAGGAAAC	CTCCACGATCTTAATAATGCACTTG	/56-FAM/ACCACGAAT/ZEN/TCCAGGGACCA/3IABKFQ/	Expression
ZNF536	Ex4/5	GATGTATCAAGAGGCCAGACTT	CGATTAACAAGCTGCAGATAACC	/56-FAM/ACCACGAAC/ZEN/AGACAAGGGCAAGT/3IABKFQ/	Expression
DHRS3	Ex4/5	CACCAGCACCGAGATGTTC	CCTGGTTGAGCTGCACAG	/56-FAM/TTGGGAAAC/ZEN/CTGACTCCATGCCC/3IABKFQ/	Expression
TBP	Ex1/2	CAGCAACTTCCTCAATTCCTTG	GCTGTTTAACTTCGCTTCCG	/5HEX/TGATCTTTG/ZEN/CAGTGACCCAGCATCA/3IABkFQ/	Expression
MALNC	Ex3	CGAGGCCACCAAACATACTG	CCTTGAGTAGGCTCCATGCT	/56-FAM/AGCCTTCTG/ZEN/TATTCACCCTGGCCTA/3IABkFQ/	Expression
MALNC	Ex3	CGAGGCCACCAAACATACTG	CCTTGAGTAGGCTCCATGCT	/56-VIC/AGCCTTCTG/ZEN/TATTCACCCTGGCCTA/3IABkFQ/	Poly. Prof.
Luciferase	332	Applied Biosystems, assay ID Mr03987587_mr			Poly. Prof.
XenoRNA	515	Applied Biosystems, assay ID Ac00010014_a1			Poly. Prof.
ACTB	:-:	Applied Biosystems, assay ID Hs03023880_g1			Poly. Prof.

## Sheet: ST 4.
Supplementary Table 4. Forward and reverse primers used for CRISPR deletion validation.
Gene	Primer ID	Location	ss/as	5´-3´- sequence	Method	Experiment
MALNC	Primer CRISPR 1	Upstream of exon 1	as	GTTGAGCCTGTGGGTAAGAA	PCR	CRISPR validation
MALNC	Primer CRISPR 2	Downstream of exon 9	ss	CCTCCTGTTATGCCACCTATATC	PCR	CRISPR validation
MALNC	Primer CRISPR 3	Upstream of exon 1.1	as	GTC AGC CAA GCA AAG CAT AC	PCR	CRISPR validation
MALNC	Primer CRISPR 4	Downstream of exon 1.2	ss	ATC CTA ACC TCA TGC ACC TAA C	PCR	CRISPR validation

## Sheet: ST 5.
Supplementary Table 5. CRISPR gRNA used for MALNC knockout.
Knockout	Gene	gRNA ID	Location	5´-3´- sequence	length [nt]	Method	Experiment
KO_A1	MALNC	8A	Before exon 1	CCU UGA GAC UUA UUG AGC AG	20	CRISPR	CRISPR-Cas9-RNP
	MALNC	8B	After exon 1.2	CAU UCA GUU GAU UAA UGG UG	20	CRISPR	CRISPR-Cas9-RNP
KO_A2	MALNC	9A	Before exon 1	GCU GUA AUA UCU GGU CUA GA	20	CRISPR	CRISPR-Cas9-RNP
	MALNC	9B	After exon 1.2	GCA GUG AAA GUC UUC CUU AG	20	CRISPR	CRISPR-Cas9-RNP
KO_B	MALNC	10A	Before exon 1	UAG GCC ACA CUG ACA CAA GA	20	CRISPR	CRISPR-Cas9-RNP
	MALNC	9B	After exon 1.2	GCA GUG AAA GUC UUC CUU AG	20	CRISPR	CRISPR-Cas9-RNP
KO_C	MALNC	10A	Before exon 1	UAG GCC ACA CUG ACA CAA GA	20	CRISPR	CRISPR-Cas9-RNP
	MALNC	10B	After exon 10	AGU CCU AAA UAC AUC UGA AC	20	CRISPR	CRISPR-Cas9-RNP

## Sheet: ST 6.
Supplementary Table 6. CAGE (FANTOM5) files used.
Cap analysis of gene expression sequencing (CAGE-seq) data was retrieved from publicly available data from the The Functional Annotation of the Mammalian genome (FANTOM) 5 project (RIKEN, Japan, http://fantom.gsc.riken.jp/5/datafiles/latest/basic/).
Data	Database	Species	Set, Assembly	Name	Target	Repeat	File
CAGE	FANTOM5	Human	human.cell_line.hCAGE/	KG1	TSS	1	acute%20myeloid%20leukemia%20%28FAB%20M0%29%20cell%20line%3aKG-1.CNhs13053.10827-111C8.hg19.ctss.bed.gz
CAGE	FANTOM5	Human	human.cell_line.hCAGE/	HYT1	TSS	1	acute%20myeloid%20leukemia%20%28FAB%20M1%29%20cell%20line%3aHYT-1.CNhs13054.10828-111C9.hg19.ctss.bed.gz
CAGE	FANTOM5	Human	human.cell_line.hCAGE/	Kasumi1	TSS	1	acute%20myeloid%20leukemia%20%28FAB%20M2%29%20cell%20line%3aKasumi-1.CNhs13502.10788-110H5.hg19.ctss.bed.gz
CAGE	FANTOM5	Human	human.cell_line.hCAGE/	HL60	TSS	1	acute%20myeloid%20leukemia%20%28FAB%20M3%29%20cell%20line%3aHL60.CNhs13055.10829-111D1.hg19.ctss.bed.gz
CAGE	FANTOM5	Human	human.cell_line.hCAGE/	FKH1	TSS	1	acute%20myeloid%20leukemia%20%28FAB%20M4%29%20cell%20line%3aFKH-1.CNhs13503.10830-111D2.hg19.ctss.bed.gz
CAGE	FANTOM5	Human	human.cell_line.hCAGE/	HNT34	TSS	1	acute%20myeloid%20leukemia%20%28FAB%20M4%29%20cell%20line%3aHNT-34.CNhs13504.10831-111D3.hg19.ctss.bed.gz
CAGE	FANTOM5	Human	human.cell_line.hCAGE/	EoL1	TSS	1	acute%20myeloid%20leukemia%20%28FAB%20M4eo%29%20cell%20line%3aEoL-1.CNhs13056.10832-111D4.hg19.ctss.bed.gz
CAGE	FANTOM5	Human	human.cell_line.hCAGE/	NOMO1	TSS	1	acute%20myeloid%20leukemia%20%28FAB%20M5%29%20cell%20line%3aNOMO-1.CNhs13050.10764-110E8.hg19.ctss.bed.gz
CAGE	FANTOM5	Human	human.cell_line.hCAGE/	THP1	TSS	1	acute%20myeloid%20leukemia%20%28FAB%20M5%29%20cell%20line%3aTHP-1%20%28fresh%29.CNhs10722.10399-106A3.hg19.ctss.bed.gz
CAGE	FANTOM5	Human	human.cell_line.hCAGE/	U937	TSS	1	acute%20myeloid%20leukemia%20%28FAB%20M5%29%20cell%20line%3aU-937%20DE-4.CNhs13058.10834-111D6.hg19.ctss.bed.gz
CAGE	FANTOM5	Human	human.cell_line.hCAGE/	EEB	TSS	1	acute%20myeloid%20leukemia%20%28FAB%20M6%29%20cell%20line%3aEEB.CNhs13059.10835-111D7.hg19.ctss.bed.gz
CAGE	FANTOM5	Human	human.cell_line.hCAGE/	M-MOK	TSS	1	acute%20myeloid%20leukemia%20%28FAB%20M7%29%20cell%20line%3aM-MOK.CNhs13049.10699-109G6.hg19.ctss.bed.gz
CAGE	FANTOM5	Human	human.cell_line.hCAGE/	K562	TSS	1	chronic%20myelogenous%20leukemia%20cell%20line%3aK562.CNhs11250.10454-106G4.hg19.ctss.bed.gz
CAGE	FANTOM5	Human	human.tissue.hCAGE	Bone marrow	TSS	1	bone%20marrow%2c%20adult.CNhs12845.10192-103E3.hg19.ctss.bed
CAGE	FANTOM5	Human	human.tissue.hCAGE	Testis	TSS	1	testis%2c%20adult%2c%20pool1.CNhs10632.10026-101D8.hg19.ctss.bed
CAGE	FANTOM5	Human	human.tissue.hCAGE	Liver	TSS	1	liver%2c%20adult%2c%20pool1.CNhs10624.10018-101C9.hg19.ctss.bed
CAGE	FANTOM5	Human	human.tissue.hCAGE	Cervix	TSS	1	cervix%2c%20adult%2c%20pool1.CNhs10618.10013-101C4.hg19.ctss.bed
CAGE	FANTOM5	Human	human.tissue.hCAGE	Brain	TSS	1	brain%2c%20adult%2c%20donor1.CNhs11796.10084-102B3.hg19.ctss.bed
CAGE	FANTOM5	Human	human.tissue.hCAGE	Gall Bladder	TSS	1	gall%20bladder%2c%20adult.CNhs12848.10198-103E9.hg19.ctss.bed
CAGE	FANTOM5	Human	human.tissue.hCAGE	Kidney	TSS	1	kidney%2c%20adult%2c%20pool1.CNhs10622.10017-101C8.hg19.ctss.bed
CAGE	FANTOM5	Human	human.tissue.hCAGE	Lymph npde	TSS	1	lymph%20node%2c%20adult%2c%20donor1.CNhs11788.10077-102A5.hg19.ctss.bed
CAGE	FANTOM5	Human	human.tissue.hCAGE	Pancreas	TSS	1	adipose%2c%20donor1.CNhs13972.10184-103D4.hg19.ctss.bed
CAGE	FANTOM5	Human	human.tissue.hCAGE	Thymus	TSS	1	thymus%2c%20adult%2c%20pool1.CNhs10633.10027-101D9.hg19.ctss.bed
CAGE	FANTOM5	Human	human.tissue.hCAGE	Adipose tissue	TSS	1	adipose%2c%20donor1.CNhs13972.10184-103D4.hg19.ctss.bed
CAGE	FANTOM5	Human	human.tissue.hCAGE	Skin	TSS	1	skin%2c%20adult%2c%20donor1.CNhs11785.10074-102A2.hg19.ctss.bed
CAGE	FANTOM5	Human	human.tissue.hCAGE	Lung	TSS	1	lung%2c%20adult%2c%20pool1.CNhs10625.10019-101D1.hg19.ctss.bed
CAGE	FANTOM5	Human	human.tissue.hCAGE	Salivary glnd	TSS	1	salivary%20gland%2c%20adult%2c%20pool1.CNhs11677.10093-102C3.hg19.ctss.bed
CAGE	FANTOM5	Human	human.tissue.hCAGE	Duodenum	TSS	1	cervix%2c%20adult%2c%20pool1.CNhs10618.10013-101C4.hg19.ctss.bed
CAGE	FANTOM5	Human	human.primary_cell.LQhCAGE	common myeloid progenitor CMP	TSS	1	common%20myeloid%20progenitor%20CMP%2c%20donor1.CNhs12518.12130-128D6.hg19.ctss.bed
CAGE	FANTOM5	Human	human.primary_cell.LQhCAGE	granulocyte macrophage progenitor, GMP	TSS	1	granulocyte%20macrophage%20progenitor%2c%20donor1.CNhs12519.12131-128D7.hg19.ctss.bed
CAGE	FANTOM5	Human	human.primary_cell.LQhCAGE	promyelocytes, PMC	TSS	1	promyelocytes%2fmyelocytes%20PMC%2c%20donor1.CNhs12520.12132-128D8.hg19.ctss.bed.gz
CAGE	FANTOM5	Human	human.primary_cell.LQhCAGE	neutrophil	TSS	1	neutrophil%20PMN%2c%20donor1.CNhs12522.12133-128D9.hg19.ctss.bed
CAGE	FANTOM5	Human	human.primary_cell.LQhCAGE	eosinophil	TSS	1	Eosinophils%2c%20donor1.CNhs12547.12244-129H3.hg19.ctss.bed
CAGE	FANTOM5	Human	human.primary_cell.LQhCAGE	Basophils	TSS	1	Basophils%2c%20donor1.CNhs12546.12241-129G9.hg19.ctss.bed
CAGE	FANTOM5	Human	human.primary_cell.LQhCAGE	CD4 T cells	TSS	1	CD4%2bCD25%2bCD45RA%2b%20naive%20regulatory%20T%20cells%2c%20donor1.CNhs13238.11780-124A7.hg19.ctss.bed
CAGE	FANTOM5	Human	human.primary_cell.LQhCAGE	CD19 B cells	TSS	1	CD19%2b%20B%20Cells%20%28pluriselect%29%2c%20donor090309%2c%20donation1.CNhs12177.12189-129B2.hg19.ctss.bed
CAGE	FANTOM5	Human	human.primary_cell.hCAGE/	CD34+	TSS	1	CD34%2b%20stem%20cells%20-%20adult%20bone%20marrow%20derived%2c%20donor1%2c%20tech_rep1.CNhs12588.12225-129F2.hg19.ctss.bed.gz
CAGE	FANTOM5	Human	human.primary_cell.hCAGE/	monocytes	TSS	1	CD14%2b%20Monocytes%2c%20donor1.CNhs10852.11224-116B9.hg19.ctss.bed.gz
CAGE	FANTOM5	Human	human.primary_cell.hCAGE/	NK cells	TSS	1	Natural%20Killer%20Cells%2c%20donor1.CNhs10859.11230-116C6.hg19.nobarcode
CAGE	FANTOM5	Human	human.primary_cell.hCAGE/	NK cells	TSS	1	Natural%20Killer%20Cells%2c%20donor1.CNhs10859.11230-116C6.hg19.nobarcode.bam.bai

## Sheet: ST 7.
Supplementary Table 7. Set of odd and even probes for MALNC CHIRP-seq
Probe Name #	Probe Sequence (5' to 3')	Probe position *	Percent GC	Exon
1	ggatatagagcaaggctgtt	69	45.0%	1.1
2	actacctataattgccatgc	248	40.0%	1.1
3	tgctagctgtctttgtgtaa	398	40.0%	1.1
4	atgaaatagcattcagtgct	623	35.0%	1.1
5	tttccccaaagtagctgaaa	767	40.0%	1.1
6	ggcttttcagcatcttaagg	896	45.0%	1.2
7	tcctgggtaacagtaagatc	986	45.0%	2
8	ctctcttctgtactgtttcc	1302	45.0%	2.2
9	agcaatccaccttttcagaa	1440	40.0%	3
10	tgctctcatagatggcattg	1565	45.0%	3
11	cagggcttgacttcagaata	1701	45.0%	4
12	cagaagaggttccaacctta	1820	45.0%	6
13	gataaccatggcccacaaaa	1977	45.0%	7
14	gaggaaaggctgaggtatgg	2137	55.0%	7
15	aaggtgtggctctggaagta	2255	50.0%	7
16	agtcgaaggaggctgagttg	2357	55.0%	7
17	cagcagtgatgtgtagtact	2482	45.0%	7
18	acctatattaagggttcctc	2638	40.0%	7
19	tgtgagcaaaatggtggctc	2761	50.0%	8
20	aaactgcatggtcatggctg	2923	50.0%	9
21	tcaatggttccatcactttc	3023	40.0%	9

## Sheet: ST 8.
Supplementary Table 8. Differentially expressed lncRNAs in the initial discovery cohort.
XLOC_ID	int_ID	TSS	locus [GRCh37]	size [bp]	AML_RPKM	NBM_RPKM	log2(FC)_NBMvsAML	p_val	q_val	Diff_expressed	Coding_stat [CPC]	Coding_score	DE_direction (AML)	lowexp (AML+NBM < 1 RPKM)	DHS (K562)	H3K4me (K562)	top26lncRNA	bam_file_check
102947	CUFF.107363.1	TSS132257	14:106107151-106107360	209	0	2.58617	-inf	0.0002	0.0430784	yes	noncoding	-1.04523	down	no	NA	NA	no	clear separation, uneven distribution, not clear TSS, too short!
102977	CUFF.107393.1	TSS132287	14:106282440-106298193	15753	0.0294467	1.10156	-5.22529	0.00005	0.0153955	yes	noncoding (weak)	-0.570662	down	no	no	no	no	clear separation, even distribution, not clear TSS
103150	CUFF.107584.1	TSS132465	14:107119415-107119869	454	0	0.638046	-inf	0.00005	0.0153955	yes	noncoding	-1.22311	down	yes	NA	NA	no	clear separation, uneven distribution, not clear TSS, too short!
134579	CUFF.136633.1	TSS179372	18:53865807-53881271	15464	0.0281337	0.524652	-4.22099	0.0002	0.0430784	yes	noncoding (weak)	-0.981773	down	yes	no	no	no	clear separation, very uneven distribution, not clear TSS
144930	CUFF.141347.1	TSS195426	19:14687949-14688174	225	0	2.07871	-inf	0.0002	0.0430784	yes	noncoding (weak)	-0.93508	down	no	NA	NA	no	clear separation, uneven distribution, not clear TSS, too short!
152302	CUFF.149623.1	TSS206457	2:20717611-20734389	16778	0.0184063	1.45936	-6.309	0.00005	0.0153955	yes	noncoding (weak)	-0.673678	down	no	inside multiexon	inside multiexon	no	very clear separation, relatively even distribution, clear TSS, two exons
153987	CUFF.171046.1	TSS210184	2:200465880-200471024	5144	0.0650186	1.29079	-4.31126	0.0001	0.026367	yes	noncoding (weak)	-0.547276	down	no	inside multiexon	no	no	very clear separation, relatively even distribution, relativelyclear TSS, two exons
158754	CUFF.151988.1	TSS215800	2:43287205-43289755	2550	0.0604919	0.718914	-3.571	0.00025	0.0497598	yes	noncoding	-1.01031	down	yes	prob. no	prob. no	no	clear separation, uneven distribution, not clear TSS
158755	CUFF.151989.1	TSS215801	2:43291019-43300069	9050	0.051119	0.77253	-3.91766	0.00005	0.0153955	yes	noncoding (weak)	-0.670118	down	yes	prob. no	prob. no	no	clear separation, uneven distribution, not clear TSS
160316	CUFF.153876.2	TSS217514	2:60314340-60339142	24802	0.191017	0.964324	-2.33581	0.00015	0.0349329	yes	coding (weak)	0.703286	down	no	no	no	no	clear separation, uneven distribution, clear TSS seems to start at 60316798
166993	CUFF.162162.1	TSS224472	2:136882205-136903033	20828	0.0912587	0.980255	-3.42512	0.00005	0.0153955	yes	noncoding (weak)	-0.755721	down	no	no	no	no	clear separation, uneven distribution, not clear TSS
167003	CUFF.162163.1	TSS224485	2:136962503-136970805	8302	0.0407459	0.647887	-3.99102	0.00005	0.0153955	yes	noncoding	-1.07704	down	yes	no	no	no	clear separation, relatively even distribution, not clear TSS
167008	CUFF.162108.1	TSS224490	2:136993280-137000944	7664	0.10093	0.781037	-2.95204	0.00005	0.0153955	yes	noncoding (weak)	-0.926056	down	yes	no	no	no	clear separation, uneven distribution, not clear TSS
182738	CUFF.179004.1	TSS242668	20:6605431-6605755	324	0	0.684095	-inf	0.0001	0.026367	yes	noncoding	-1.43237	down	yes	NA	NA	no	clear separation, even distribution, clear TSS, too short!																															XLOC_091701
188789	CUFF.185849.1	TSS248904	20:57696834-57701875	5041	0.0312772	0.545433	-4.12422	0.00005	0.0153955	yes	noncoding	-1.06439	down	yes	NA	NA	no	clear separation, uneven distribution, clear TSS seems to start at 57698419
191255	CUFF.187884.1	TSS252396	21:21452983-21456789	3806	0.0344328	0.559237	-4.0216	0.00015	0.0349329	yes	noncoding	-1.08715	down	yes	NA	NA	no	clear separation, uneven distribution, not clear TSS
191262	CUFF.187894.1	TSS252403	21:21474794-21491477	16683	0.0592434	0.831878	-3.81164	0.00005	0.0153955	yes	noncoding (weak)	-0.243922	down	yes	NA	NA	no	clear separation, even distribution, clear TSS
191263	CUFF.187891.1	TSS252404	21:21491528-21501260	9732	0.0441903	0.559431	-3.66216	0.00005	0.0153955	yes	noncoding	-1.30575	down	yes	NA	NA	no	clear separation, uneven distribution, not clear TSS
191270	CUFF.187900.1	TSS252411	21:21517636-21534263	16627	0.0779828	0.746972	-3.25983	0.00005	0.0153955	yes	noncoding (weak)	-0.935249	down	yes	NA	NA	no	clear separation, uneven distribution, not clear TSS
191271	CUFF.187898.1	TSS252412	21:21534332-21549898	15566	0.0861672	0.808249	-3.22959	0.0001	0.026367	yes	noncoding	-1.1365	down	yes	NA	NA	no	clear separation, uneven distribution, not clear TSS, ok TSS neg strand
191273	CUFF.187902.1	TSS252414	21:21552356-21562439	10083	0.111396	1.06737	-3.2603	0.00005	0.0153955	yes	noncoding (weak)	-0.517008	down	no	NA	NA	no	clear separation, uneven distribution, clear TSS
191274	CUFF.187903.1	TSS252415	21:21562439-21571829	9390	0.132771	1.25846	-3.24465	0.0002	0.0430784	yes	noncoding	-1.17215	down	no	NA	NA	no	clear separation, even distribution, not clear TSS, clear TSS neg strand
191275	CUFF.187904.1	TSS252416	21:21573770-21584752	10982	0.108488	1.05787	-3.28555	0.0001	0.026367	yes	noncoding	-1.18182	down	no	NA	NA	no	clear separation, even distribution, clear TSS
191278	CUFF.187909.1	TSS252419	21:21589368-21597458	8090	0.127391	0.969853	-2.9285	0.00025	0.0497598	yes	noncoding (weak)	-0.968153	down	no	NA	NA	no	clear separation, even distribution, not clear TSS
195533	CUFF.192362.1	TSS258740	22:22633958-22646840	12882	0.244562	1.16581	-2.25306	0.00015	0.0349329	yes	coding	2.7555	down	no	NA	NA	no	not clear separation, uneven distribution, not clear TSS
206540	CUFF.200638.1	TSS275406	3:26143227-26150802	7575	0.0148809	0.863259	-5.85826	0.00025	0.0497598	yes	noncoding	-1.01666	down	yes	NA	NA	no	clear separation, even distribution, not clear TSS
207358	CUFF.201503.1	TSS276286	3:31263164-31268917	5753	0.0711467	0.938614	-3.72166	0.00005	0.0153955	yes	noncoding	-1.12767	down	no	NA	NA	no	clear separation, uneven distribution, clear TSS
209014	CUFF.203607.1	TSS278048	3:46088464-46088672	208	0	2.20431	-inf	0.00025	0.0497598	yes	noncoding (weak)	-0.899213	down	no	NA	NA	no	not clear separation, uneven distribution, not clear TSS, too short!
211993	CUFF.207102.1	TSS281185	3:72787827-72794672	6845	0.08019	0.59577	-2.89326	0.00005	0.0153955	yes	noncoding (weak)	-0.837647	down	yes	NA	NA	no	clear separation, uneven distribution, not clear TSS
226626	CUFF.227615.1	TSS299110	4:56915369-56938198	22829	0.249439	1.15744	-2.21419	0.00005	0.0153955	yes	noncoding	-1.01309	down	no	NA	NA	no	clear separation, even distribution, clear TSS
239203	CUFF.235595.1	TSS313598	4:133222793-133223180	387	0	0.545901	-inf	0.00005	0.0153955	yes	noncoding (weak)	-0.975723	down	yes	NA	NA	no	clear separation, uneven distribution, not clear TSS, too short!
239210	CUFF.235602.1	TSS313605	4:133241213-133242411	1198	0	0.5276	-inf	0.00005	0.0153955	yes	noncoding	-1.07126	down	yes	no	no	no	very clear separation, even distribution, not clear TSS
239215	CUFF.235607.1	TSS313610	4:133247697-133247974	277	0	0.936005	-inf	0.0002	0.0430784	yes	noncoding	-1.08031	down	yes	NA	NA	no	clear separation, uneven distribution, not clear TSS, too short!
261677	CUFF.259991.1	TSS341140	5:157770584-157835142	64558	0.024656	0.743206	-4.91375	0.00005	0.0153955	yes	noncoding (weak)	-0.56824	down	yes	no	no	no	clear separation, even distribution, not clear TSS, differentially spliced, very long, interesting
264904	CUFF.271503.1	TSS345576	6:91077005-91089875	12870	0.0171993	0.932002	-5.75991	0.00005	0.0153955	yes	coding (weak)	0.0564949	down	yes	prob. no	no	no	clear separation, uneven distribution, clear TSS, big peak around 91086kb, but no repeats there
277669	CUFF.273788.1	TSS360906	6:110812152-110820505	8353	0.0679502	0.668192	-3.29771	0.0001	0.026367	yes	noncoding (weak)	-0.785458	down	yes	NA	NA	no	clear separation, even distribution, clear TSS
287166	CUFF.281768.1	TSS374935	7:2884008-2891525	7517	0.0459201	0.523929	-3.51217	0.00015	0.0349329	yes	coding (weak)	0.251608	down	yes	NA	NA	no	clear separation, uneven distribution, clear TSS
327554	CUFF.322886.1	TSS423365	9:82549201-82601904	52703	0.011651	0.608235	-5.7061	0.00005	0.0153955	yes	noncoding (weak)	-0.489346	down	yes	NA	NA	no	clear separation, even distribution, clear TSS, intron in another transcript with clear separation? Check-up
327559	CUFF.322136.1	TSS423371	9:82704460-82716642	12182	0.00820698	1.00791	-6.9403	0.0002	0.0430784	yes	noncoding	-1.15495	down	no	NA	NA	no	very clear separation, even distribution, clear TSS, more separation around
327560	CUFF.322137.1	TSS423372	9:82716724-82732985	16261	0.00984188	0.908109	-6.52779	0.00005	0.0153955	yes	noncoding (weak)	-0.951599	down	yes	NA	NA	no	very clear separation, even distribution, clear TSS, more separation around
327561	CUFF.322138.1	TSS423373	9:82738056-82752684	14628	0.0098507	0.753358	-6.25697	0.00005	0.0153955	yes	noncoding (weak)	-0.942745	down	yes	NA	NA	no	very clear separation, even distribution, clear TSS, more separation around
327562	CUFF.322139.1	TSS423374	9:82752757-82797174	44417	0.0111357	0.767859	-6.10757	0.00005	0.0153955	yes	noncoding (weak)	-0.899402	down	yes	NA	NA	no	very clear separation, even distribution, clear TSS, more separation around
327563	CUFF.322140.1	TSS423375	9:82797247-82798452	1205	0	0.926124	-inf	0.00005	0.0153955	yes	noncoding	-1.20499	down	yes	NA	NA	no	very clear separation, even distribution, clear TSS from 82797487, more separation around
342588	CUFF.336485.1	TSS445830	X:48994247-49012604	18357	0.697949	4.15054	-2.57211	0.00005	0.0153955	yes	noncoding	-1.06729	down	no	NA	NA	no	clear separation, uneven distribution, clear TSS, multiexon
354718	CUFF.345536.1	TSS459207	Y:14698674-14699005	331	0	0.654418	-inf	0.00025	0.0497598	yes	noncoding (weak)	-0.961282	down	yes	NA	NA	no	clear separation, uneven distribution, not clear TSS, too short!
001711	CUFF.17629.1	TSS4247	1:157368644-157390902	22258	0.0266551	2.20864	-6.3726	0.00005	0.0153955	yes	noncoding (weak)	-0.653907	down	no	clear 5'	no	no	Multiexon clear separation, TSS around 157369864
002188	CUFF.23883.1	TSS5302	1:201508479-201515860	7381	0.0965944	0.634688	-2.71604	0.00005	0.0153955	yes	noncoding	-1.08726	down	yes	clear 5'	clear 5'	no	clear separation, rather clear TSS
017158	CUFF.14072.1	TSS25292	1:108082961-108090242	7281	0.0330649	0.613056	-4.21265	0.00005	0.0153955	yes	noncoding (weak)	-0.973792	down	yes	NA	NA	no	clear separation, clear TSS, 108086524-108087690 much denser than the rest
030958	CUFF.43204.1	TSS40797	10:112874021-112895604	21583	0.0635691	1.23767	-4.28316	0.00005	0.0153955	yes	noncoding (weak)	-0.817059	down	no	no	no	no	Multiexon, clear speration, clear TSS
032447	CUFF.45112.1	TSS44016	10:128586936-128593810	6874	0.0286564	0.612165	-4.41699	0.00015	0.0349329	yes	noncoding (weak)	-0.936644	down	yes	no	no	no	clear separation, uneven distribution, not clear TSS
043616	CUFF.43205.1	TSS55791	10:112895738-112916802	21064	0.0366166	0.507201	-3.79199	0.00005	0.0153955	yes	noncoding (weak)	-0.839361	down	yes	no	no	no	clear separation, uneven distribution, clear TSS
074953	CUFF.73694.1	TSS98475	12:93983268-93989507	6239	0.0323331	0.883648	-4.77239	0.00005	0.0153955	yes	noncoding	-1.04104	down	yes	clear 5' clear 3'	clear 5' clear 3'	no	clear separation, uneven distribution, not clear TSS, probably starts around 93984598
086180	CUFF.84606.1	TSS111499	13:67807489-67807786	297	0	0.753171	-inf	0.00025	0.0497598	yes	noncoding	-1.44245	down	yes	NA	NA	no	not clear separation, uneven distribution, not clear TSS, too short!
106008	CUFF.113200.1	TSS138436	15:31144870-31155225	10355	1.73606	0.340527	2.34997	0.00015	0.0349329	yes	noncoding	-1.00099	up	no	no	no	yes	clear separation, uneven distribution, not clear TSS
106010	CUFF.113202.1	TSS138442	15:31177271-31181930	4659	1.66501	0.290221	2.5203	0.00015	0.0349329	yes	noncoding (weak)	-0.642764	up	no	no	no	yes	clear separation, even distribution, not clear TSS
133217	CUFF.131357.1	TSS176555	17:79312163-79319821	7658	1.18898	0.0654565	4.18304	0.00005	0.0153955	yes	noncoding (weak)	-0.270793	up	no	clear 3'	clear 3'	yes	clear separation, uneven distribution, clear TSS
145449	CUFF.142072.1	TSS195961	19:19080540-19086813	6273	0.52762	0.0725176	2.8631	0.0001	0.026367	yes	noncoding (weak)	-0.879965	up	yes	clear 5'	no	no	partially clear separation, uneven distribution, clear TSS
166642	CUFF.161530.1	TSS224090	2:129464608-129468631	4023	0.500689	0.0245852	4.34805	0.0002	0.0430784	yes	noncoding	-1.11168	up	yes	no	no	no	clear separation, uneven distribution, clear TSS
168770	CUFF.164070.1	TSS226410	2:158201701-158225293	23592	2.07832	0.291645	2.83313	0.00005	0.0153955	yes	noncoding (weak)	-0.0393135	up	no	clear 3'	clear 3'	yes	clear separation, even distribution, clear TSS
171145	CUFF.167250.1	TSS228906	2:176459031-176462522	3491	0.843872	0.0243907	5.11262	0.0002	0.0430784	yes	noncoding	-1.26994	up	yes	no	clear 5'	no	very clear separation, uneven distribution, not clear TSS
171147	CUFF.167252.1	TSS228908	2:176463325-176483322	19997	0.68608	0.0195781	5.13107	0.00005	0.0153955	yes	noncoding (weak)	-0.794477	up	yes	no	no	no	very clear separation, uneven distribution, clear TSS
171148	CUFF.167253.1	TSS228909	2:176483393-176496406	13013	0.682617	0.0193099	5.14366	0.00005	0.0153955	yes	noncoding	-1.23625	up	yes	no	no	no	clear separation, uneven distribution, not clear TSS
171150	CUFF.167255.1	TSS228911	2:176497543-176505870	8327	0.619478	0.0201773	4.94025	0.00005	0.0153955	yes	noncoding	-1.21988	up	yes	no	no	no	clear separation, uneven distribution, not clear TSS
171153	CUFF.167258.1	TSS228914	2:176510374-176516419	6045	0.775111	0.0275467	4.81445	0.00015	0.0349329	yes	noncoding (weak)	-0.86832	up	yes	no	no	no	clear separation, uneven distribution, not clear TSS
220713	CUFF.217397.1	TSS290547	3:165629716-165635853	6137	1.91449	0.0124829	7.26087	0.00005	0.0153955	yes	noncoding (weak)	-0.678064	up	no	clear 3'	clear 3'	yes	clear separation, uneven distribution, clear TSS
222585	CUFF.218954.1	TSS292696	3:177895010-177908440	13430	0.500034	0.0973683	2.3605	0.00005	0.0153955	yes	noncoding	-1.19026	up	yes	no	no	no	clear separation, uneven distribution, clear TSS
227436	CUFF.238635.1	TSS300765	4:157301613-157360125	58512	0.89146	0.0131428	6.08382	0.00005	0.0153955	yes	noncoding (weak)	-0.858267	up	yes	no	no	no	clear separation, even distribution, not clear TSS, differentially spliced, very long, interesting
237432	CUFF.233549.1	TSS311764	4:115067945-115070686	2741	0.685649	0.0573687	3.57913	0.00025	0.0497598	yes	noncoding (weak)	-0.739218	up	yes	no	clear 5'	no	clear separation, uneven distribution, clear TSS from 115068308
237433	CUFF.233550.1	TSS311765	4:115070986-115075978	4992	0.610519	0.0509865	3.58185	0.00005	0.0153955	yes	noncoding	-1.00103	up	yes	no	no	no	clear separation, uneven distribution, clear TSS from 115072822
237434	CUFF.233551.1	TSS311766	4:115076030-115084571	8541	0.635728	0.0538232	3.56211	0.00005	0.0153955	yes	noncoding	-1.13552	up	yes	no	no	no	clear separation, uneven distribution, clear TSS
237438	CUFF.233555.1	TSS311770	4:115093499-115110176	16677	0.668167	0.0562149	3.57118	0.00005	0.0153955	yes	noncoding	-1.01391	up	yes	no	no	no	clear separation, even distribution, not clear TSS
237439	CUFF.233558.1	TSS311771	4:115110267-115112665	2398	0.628654	0.0441288	3.83248	0.00025	0.0497598	yes	noncoding	-1.28421	up	yes	no	no	no	clear separation, even distribution, clear TSS
237446	CUFF.233564.1	TSS311778	4:115129261-115131617	2356	0.710057	0.0673434	3.39833	0.00025	0.0497598	yes	noncoding	-1.21469	up	yes	no	no	no	clear separation, even distribution, clear TSS
237457	CUFF.233574.1	TSS311789	4:115165714-115168578	2864	0.552452	0.0471395	3.55084	0.00015	0.0349329	yes	noncoding	-1.1348	up	yes	no	no	no	clear separation, even distribution, clear TSS
237459	CUFF.233576.1	TSS311791	4:115169357-115180259	10902	0.583458	0.0493656	3.56305	0.00005	0.0153955	yes	noncoding (weak)	-0.842574	up	yes	no	no	no	clear separation, even distribution, clear TSS
237463	CUFF.233580.1	TSS311795	4:115188053-115193970	5917	0.599944	0.0515719	3.54017	0.00005	0.0153955	yes	noncoding (weak)	-0.999072	up	yes	no	no	no	clear separation, even distribution, clear TSS
237468	CUFF.233585.1	TSS311800	4:115205202-115219186	13984	0.555978	0.0426223	3.70535	0.00005	0.0153955	yes	noncoding (weak)	-0.893612	up	yes	no	no	no	not clear separation, uneven distribution, not clear TSS
237471	CUFF.233586.1	TSS311803	4:115221775-115224896	3121	0.514383	0.0466472	3.46298	0.0001	0.026367	yes	noncoding (weak)	-0.841395	up	yes	no	no	no	clear separation, uneven distribution, clear TSS
237472	CUFF.233589.1	TSS311804	4:115236841-115240972	4131	0.604973	0.0358631	4.0763	0.00005	0.0153955	yes	noncoding	-1.13807	up	yes	no	no	no	not clear separation, uneven distribution, not clear TSS
237474	CUFF.233591.1	TSS311806	4:115250920-115254146	3226	0.579899	0.0371164	3.96567	0.00015	0.0349329	yes	noncoding	-1.0166	up	yes	no	no	no	clear separation, even distribution, not clear TSS
239148	CUFF.235723.1	TSS313542	4:132826140-132828418	2278	0.73569	0.0721258	3.35051	0.00025	0.0497598	yes	noncoding	-1.24758	up	yes	no	no	no	not clear separation, uneven distribution, not clear TSS
239149	CUFF.235724.1	TSS313543	4:132829797-132842728	12931	0.800337	0.080303	3.31708	0.00005	0.0153955	yes	noncoding	-1.10578	up	yes	no	no	no	not clear separation, uneven distribution, not clear TSS
241127	CUFF.237779.1	TSS315654	4:152229306-152238894	9588	0.538514	0.0278994	4.27068	0.0002	0.0430784	yes	noncoding (weak)	-0.666407	up	yes	no	no	no	clear separation, uneven distribution, not clear TSS
241128	CUFF.237780.1	TSS315655	4:152238948-152246958	8010	0.653373	0.0218216	4.90408	0.0001	0.026367	yes	noncoding	-1.1888	up	yes	clear 3'	no	no	very clear separation, uneven distribution, clear TSS
241544	CUFF.238436.1	TSS316122	4:156385588-156385821	233	7.05839	0	inf	0.00005	0.0153955	yes	noncoding	-1.3158	up	no	NA	NA	yes	not clear separation, uneven distribution, not clear TSS, too short!
241699	CUFF.238662.1	TSS316277	4:157369148-157373722	4574	0.955054	0.0206921	5.52843	0.00015	0.0349329	yes	noncoding	-1.03833	up	yes	no	no	no	clear separation, even distribution, not clear TSS, many reads in NMB where gap in NK, but NK upregulated
241703	CUFF.238634.1	TSS316281	4:157376600-157388626	12026	1.15724	0.0150383	6.26591	0.00005	0.0153955	yes	noncoding	-1.06183	up	no	no	no	yes	clear separation, even distribution, clear TSS
241705	CUFF.238667.1	TSS316283	4:157393430-157413706	20276	1.32619	0.0118575	6.80534	0.00005	0.0153955	yes	noncoding (weak)	-0.627821	up	no	5' from 157396011 might regulate internal transcript	no	yes	clear separation, even distribution, clear TSS
250802	CUFF.245600.1	TSS329537	5:49942295-49950197	7902	0.804257	0.0522558	3.94399	0.0001	0.026367	yes	noncoding (weak)	-0.825879	up	yes	no	no	no	clear separation, uneven distribution, clear TSS (Gaps - may be 3 or 4 transcripts - no probably due to repeat seq Alu)
256811	CUFF.257798.1	TSS336078	5:117141554-117162719	21165	1.97652	0.0414	5.57718	0.00005	0.0153955	yes	noncoding (weak)	-0.769187	up	no	no	no	yes	clear separation, even distribution, clear TSS
256812	CUFF.257799.1	TSS336080	5:117162823-117185831	23008	2.1272	0.0402544	5.72366	0.00005	0.0153955	yes	noncoding	-1.01436	up	no	no	no	yes	clear separation, even distribution, clear TSS, intron in another transcript with clear separation? Check-up
256813	CUFF.257800.1	TSS336082	5:117185977-117210092	24115	1.4608	0.0304501	5.58417	0.00005	0.0153955	yes	noncoding	-1.1402	up	no	no	no	yes	clear separation, even distribution, not clear TSS, intron in another transcript with clear separation? Check-up
256814	CUFF.257801.1	TSS336084	5:117210299-117237589	27290	1.29048	0.0381492	5.08011	0.00005	0.0153955	yes	noncoding (weak)	-0.760075	up	no	no	no	yes	clear separation, even distribution, clear TSS, intron in another transcript with clear separation? Check-up
256816	CUFF.257803.1	TSS336088	5:117244562-117249394	4832	0.751562	0.0168116	5.48237	0.00025	0.0497598	yes	noncoding	-1.00768	up	yes	no	no	no	clear separation, uneven distribution, not clear TSS, intron in another transcript with clear separation? Check-up
270273	CUFF.264811.1	TSS353328	6:27884187-27900317	16130	1.09942	0.0524563	4.38948	0.00005	0.0153955	yes	noncoding (weak)	-0.936291	up	no	no	no	yes	clear separation, even distribution, clear TSS
291813	CUFF.286678.1	TSS379857	7:45291419-45291727	308	89.3703	3.12448	4.83811	0.00005	0.0153955	yes	noncoding	-1.17122	up	no	NA	NA	yes	clear separation, uneven distribution, clear TSS from 45291579, exists in both much higher NK, repeat? Too short!!
292907	CUFF.288128.1	TSS380997	7:68527375-68529067	1692	62.7455	12.3957	2.33967	0.00005	0.0153955	yes	noncoding (weak)	-0.282291	up	no	NA	NA	yes	clear separation, uneven distribution, clear TSS, exists in both much higher NK, repeat?
295204	CUFF.290188.1	TSS383357	7:82241847-82248963	7116	0.573955	0.0209743	4.77424	0.00005	0.0153955	yes	noncoding	-1.20278	up	yes	no	no	no	clear separation, even distribution, not clear TSS
295206	CUFF.290185.1	TSS383359	7:82251639-82252145	506	0.776564	0	inf	0.00025	0.0497598	yes	noncoding	-1.1273	up	yes	NA	NA	no	very clear separation, even distribution, clear TSS, too short, 500 bp!
295212	CUFF.290192.1	TSS383365	7:82261168-82271561	10393	0.579547	0.0136324	5.40981	0.00005	0.0153955	yes	coding (weak)	0.0260969	up	yes	no	no	no	clear separation, uneven distribution, clear TSS
309302	CUFF.304475.1	TSS401576	8:47916635-47930190	13555	0.693712	0.0118039	5.87701	0.00005	0.0153955	yes	noncoding	-1.05268	up	yes	clear 5'	no	no	very clear separation, even distribution, clear TSS
348534	CUFF.338159.1	TSS452672	X:65195504-65208602	13098	1.97966	0.0821868	4.5902	0.00005	0.0153955	yes	noncoding (weak)	-0.790264	up	no	clear 3'	no	yes	very clear separation, even distribution, clear TSS
351618	CUFF.342233.1	TSS455815	X:113461836-113470559	8723	0.541602	0.0135277	5.32325	0.00005	0.0153955	yes	noncoding	-1.21035	up	yes	no	no	no	clear separation, uneven distribution, clear TSS
351628	CUFF.342243.1	TSS455825	X:113494370-113502508	8138	0.639347	0.0118158	5.75781	0.0001	0.026367	yes	noncoding	-1.01622	up	yes	no	no	no	very clear separation, even distribution, not clear TSS, more separation around
025327	CUFF.24091.1	TSS33791	1:207540530-207549993	9463	0.897113	0.183478	2.28969	0.0002	0.0430784	yes	noncoding (weak)	-0.80133	up	no	no	no	no	clear separation, clear TSS, rather few reads
025949	CUFF.24689.1	TSS34444	1:211770647-211781669	11022	0.73578	0.0608162	3.59675	0.00005	0.0153955	yes	noncoding (weak)	-0.708318	up	yes	clear 3' and 5'	clear 3'	no	clear separation, uneven distribution, not clear TSS
034620	CUFF.31598.1	TSS46355	10:17513764-17597028	83264	0.989891	0.0947136	3.38563	0.00005	0.0153955	yes	noncoding (weak)	-0.778483	up	no	5'	5'	no	83 kb, rather clear separation, uneven distribution, not clear TSS, seems to be multiexon
034622	CUFF.31601.1	TSS46357	10:17625538-17627771	2233	1.47683	0.116239	3.66733	0.00005	0.0153955	yes	noncoding	-1.16644	up	no	no	no	yes	clear separation, uneven distribution, not clear TSS, bidirectional
039029	CUFF.38602.1	TSS51061	10:70817927-70818697	770	2.88928	0.286444	3.33439	0.00025	0.0497598	yes	noncoding (weak)	-0.88994	up	no	no	no	yes	clear separation, uneven distribution, not clear TSS, bidirectional
043242	CUFF.42725.1	TSS55416	10:109474260-109483056	8796	0.560441	0.0495745	3.49889	0.00005	0.0153955	yes	noncoding	-1.15851	up	yes	no	no	no	clear separation, uneven distribution, not clear TSS
047983	CUFF.52855.3	TSS64098	11:64251276-64259071	7795	1.86005	0.221284	3.07137	0.00005	0.0153955	yes	noncoding	-1.10371	up	no	not clear 5' clear 3'	no	yes	clear separation, uneven distribution, clear TSS
069537	CUFF.67117.1	TSS92704	12:43118079-43138136	20057	1.04203	0.0159465	6.03001	0.00005	0.0153955	yes	noncoding (weak)	-0.931653	up	no	no	no	yes	clear separation, clear TSS
069538	CUFF.67122.1	TSS92705	12:43138136-43157110	18974	0.585512	0.0145221	5.33338	0.00005	0.0153955	yes	noncoding (weak)	-0.200798	up	yes	no	no	no	clear separation, uneven distribution, not clear TSS
079797	CUFF.80700.1	TSS104257	13:32159871-32176496	16625	0.769427	0.0450493	4.09421	0.00005	0.0153955	yes	noncoding	-1.06877	up	yes	no	no	no	clear separation, uneven distribution, clear TSS
079821	CUFF.81463.1	TSS104322	13:36982039-36993749	11710	0.550365	0.0941001	2.54812	0.00025	0.0497598	yes	coding	1.06989	up	yes	no	no	no	clear separation, uneven distribution, not clear TSS, region 36986834-36987888 denser than the rest
082437	CUFF.80699.1	TSS107523	13:32178995-32182317	3322	0.559735	0.0417497	3.74491	0.0002	0.0430784	yes	noncoding	-1.14567	up	yes	no	no	no	clear separation, uneven distribution, clear TSS
082438	CUFF.80702.1	TSS107524	13:32182404-32202423	20019	0.669984	0.0506521	3.72543	0.00005	0.0153955	yes	noncoding (weak)	-0.79242	up	yes	no	no	no	clear separation, uneven distribution, not clear TSS
082439	CUFF.80701.1	TSS107525	13:32202919-32206507	3588	0.607469	0.0561546	3.43533	0.0002	0.0430784	yes	noncoding	-1.08332	up	yes	no	no	no	clear separation, uneven distribution, not clear TSS
082440	CUFF.80703.1	TSS107526	13:32206575-32215179	8604	0.706055	0.0678687	3.37896	0.00005	0.0153955	yes	noncoding	-1.06195	up	yes	no	no	no	clear separation, uneven distribution, not clear TSS
084795	CUFF.83602.1	TSS109957	13:49239196-49243704	4508	1.36966	0.28277	2.27612	0.0002	0.0430784	yes	noncoding (weak)	-0.806529	up	no	no	no	yes	clear separation, uneven distribution, not clear TSS
084796	CUFF.83603.1	TSS109958	13:49243771-49261488	17717	1.14486	0.230063	2.31507	0.00005	0.0153955	yes	noncoding (weak)	-0.415285	up	no	no	no	yes	clear separation, uneven distribution, not clear TSS
090233	CUFF.89175.1	TSS115790	13:110020842-110034981	14139	0.52263	0.0355598	3.87747	0.00005	0.0153955	yes	noncoding (weak)	-0.754647	up	yes	no	no	no	clear separation, uneven distribution, not clear TSS
090234	CUFF.89168.1	TSS115791	13:110066532-110073479	6947	0.544559	0.050582	3.42839	0.00005	0.0153955	yes	noncoding	-1.05561	up	yes	no	no	no	clear separation, uneven distribution, clear TSS
090237	CUFF.89241.1	TSS115794	13:110088125-110101668	13543	0.513884	0.041852	3.61807	0.00005	0.0153955	yes	noncoding (weak)	-0.909564	up	yes	no	no	no	clear separation, uneven distribution, not clear TSS
090238	CUFF.89243.1	TSS115795	13:110102422-110105007	2585	0.680939	0.0591916	3.52406	0.00015	0.0349329	yes	noncoding	-1.19102	up	yes	no	no	no	clear separation, uneven distribution, clear TSS
090240	CUFF.89246.1	TSS115797	13:110107434-110143751	36317	0.850124	0.0488316	4.12178	0.00005	0.0153955	yes	noncoding (weak)	-0.775926	up	yes	no	no	no	clear separation, even distribution, clear TSS
090241	CUFF.89247.1	TSS115798	13:110143938-110148220	4282	0.706127	0.0395303	4.1589	0.00005	0.0153955	yes	noncoding	-1.25191	up	yes	no	no	no	clear separation, uneven distribution, clear TSS
090242	CUFF.89248.1	TSS115799	13:110148220-110183489	35269	0.730326	0.0600952	3.60322	0.00005	0.0153955	yes	noncoding (weak)	-0.662966	up	yes	no	no	no	clear separation, uneven distribution, clear TSS
090243	CUFF.89242.1	TSS115800	13:110183489-110189407	5918	0.573489	0.0651559	3.1378	0.0001	0.026367	yes	noncoding	-1.02305	up	yes	no	no	no	clear separation, uneven distribution, not clear TSS
090244	CUFF.89180.1	TSS115801	13:110189481-110201546	12065	0.863929	0.0706903	3.61133	0.00005	0.0153955	yes	noncoding	-1.05989	up	yes	no	no	no	clear separation, even distribution, clear TSS
090245	CUFF.89181.1	TSS115802	13:110201610-110204009	2399	0.887129	0.0599207	3.88802	0.00015	0.0349329	yes	noncoding	-1.05767	up	yes	no	no	no	clear separation, uneven distribution, not clear TSS
090246	CUFF.89945.1	TSS115803	13:110204206-110316666	112460	0.955434	0.0621748	3.94175	0.00005	0.0153955	yes	noncoding (weak)	-0.787869	up	no	no	no	no	clear separation, uneven distribution, not clear TSS
090247	CUFF.89947.1	TSS115804	13:110321020-110339066	18046	1.21439	0.0707816	4.10072	0.00005	0.0153955	yes	noncoding	-1.00235	up	no	no	no	yes	clear separation, even distribution, clear TSS
090248	CUFF.89947.2	TSS115805	13:110339116-110343380	4264	1.35915	0.0641352	4.40544	0.00005	0.0153955	yes	noncoding (weak)	-0.948148	up	no	no	no	yes	clear separation, uneven distribution, not clear TSS
090249	CUFF.89947.3	TSS115806	13:110343460-110346344	2884	1.6564	0.0768536	4.4298	0.00005	0.0153955	yes	noncoding (weak)	-0.795164	up	no	no	no	yes	clear separation, uneven distribution, not clear TSS
091701	CUFF.99223.2	TSS118419	14:83712431-83778185	65754	3.28346	0.0600962	5.7718	0.00015	0.0349329	yes	noncoding (weak)	-0.271357	up	no	no	no	yes	clear separation, even distribution, clear TSS, interesting multiexon

## Sheet: ST 9.
Supplementary Table 9. Transcript information of LOC10537061.
Summary of current transcript information and RNA sequence available on predictive transcript model of annotated LOC10537061 gene, which partially overlaps with MALNC. Data was retrieved from NCBI browser of annotation release: 109.20210514, annotation release 109.20210514 [last updated on 11-Jun-2021].
LOC105370601 uncharacterized LOC105370601[Homo sapiens], Gene ID: 105370601
SUMMARY		Gene description: uncharacterized LOC105370601
		Gene type: ncRNA
		RNA type: -
		RefSeq status: MODEL
		Organism: Homo sapiens
GENOMIC CONTEXT		Annotation release: 109.20210514
		Status: current
		Assembly: GRCh38.p13 (GCF_000001405.39)
		Chromosome: 14
		Location: 14q31.2 NC_000014.9 (83281883..83307472)
		Exon count: 5
COMMENT		MODEL REFSEQ: This record is predicted by automated computational analysis.
		This record is derived from a genomic sequence (NC_000014.9) annotated using gene prediction method: Gnomon.
Sequence		1 tctgaaaagg tggattgctg cttcaaagga cctggaccca gaggccctgt ccatgaatgt
		61 ttcttgcttg gttccgaggc caccaaacat actggctgag ccttctgtat tcaccctggc
		121 ctatcaatgc catctatgag agcagccaca ctgagagagc agcagcatgg agcctactca
		181 agggtttgtt tcaaaaatat atggaaaaca agaaaaacca aaagaggaaa ccatttctaa
		241 tgaggagact agttcaatta ttctgaagtc aagccctgct aatcaaggag ttggaccgac
		301 tgtgacattt ggggaagccc cacagaacag gatgggatct tttatgaaga aatggattgg
		361 gaagaaaaac ataagataag gttggaacct cttctggtgc aagaaggtcc taaatattac
		421 tgaggatctc tcatcttcta ggtgaagctc acaaaattgc cctggaggtt gctgccttcc
		481 tggaagccag agtgaaaaaa aaaaagagga catgcagttg cacatgggag gattttgtgg
		541 gccatggtta tcagggcaca atcccttagc tcacctttct ctggtgagaa aacacttcca
		601 gtgccacacc tcagtctcct ccctctggtg aaaaaaacac ttccagtgcc acacctcagc
		661 ctccttcctc tggtgaaaaa acagttccag tgccatacct cagcctttcc tctggtaaaa
		721 aacacttcca gtgccacacc tcagcctccc tcctctggtg aaaaaacact tccagtgcta
		781 cacctcagcc tccttcctct ggtgaaaaaa tacttccaga gccacacctt accctccttc
		841 ctctggtgag aaactacttc cagtgccaca cctcagcctc cttcctctgg tgacaaaaca
		901 cttccagtgc cacaactcag cctccttcga ctggtgagaa aacacttcca gtgccacacc
		961 tcagcctcct tcctctgctg agaaaacact tccagtgcca cagctcagcc tccttcctct
		1021 ggtcacaaaa cacttccagt actacacatc actgctggag aactggagag tggagtcttc
		1081 cagcccaaga agaaagaaat ataggatttt gtcaagtacc agaagtttct gccacactca
		1141 gtgggcatt
RNA
XR_944092.2 RNA Sequence
RELATED SEQUENCES
-------------------------------------------------------------------------------------------------
Nucleotide Protein
-------------------------------------------------------------------------------------------------
genomic AL163613.2 None
genomic AL355072.3(10926..19137) None
GENE LINKOUT
-------------------------------------------------------------------------------------------------
The following LinkOut(www.ncbi.nlm.nih.gov/projects/linkout/index.html) resources
are supplied by external providers. These providers are responsible for
maintaining the links.
Molecular Biology Databases
(Order form) GenScript latest version of gene cDNA ORF Clone
GenScript latest version of gene cDNA ORF Clone
(Free resource) (free) The Weizmann Institute of Science GeneCards and MalaCards databases
GeneCard for LOC105370601GeneCard for LOC105370601

## Sheet: ST 10.
Supplementary Table 10. Exon information of MALNC.
Exon	Chromosome	Start	End	Strand	Score	Length (bp)	Sequence
1.0	chr14	83246149	83246207	+	1000	58	ATGATTGTAAGTTTCCTGAAGCCTCCACAACCATGCTTCCTATACAACCTACAGAAAT
1.1	chr14	83258461	83259296	+	1000	835	TGGTGGGTAAACAGCCTTGCTCTATATCCTTTATAATGGCTTTGGAACCCCAGATATGAATGAACTTTTGAAAATGTTTCAGCAATGGAAGAATGTTTTTTTTCATTTATTAGGAGAGGATAGATAGATAGAGATAGAGATAGTCTCATGAAACTGATATGAAACAGTGTATATAAATTATTTTATGTGCATGGCAATTATAGGTAGTTATTATTTGGTAGCAATTGTAACTATATTTTTAATTCTACAAAACATTAGTACATCATGCTTTCTGATAACTTCTTTGTTAGGGTCAAATGTAATCCTTTTGAGTTGCCGAAGTATTGTCTCCAAACTTGTTACACAAAGACAGCTAGCAGAGCACACATGGCATCAGCATTCTCTTCAACCCACAGAGAG…
1.2	chr14	83260906	83260995	+	1000	89	CCTTAAGATGCTGAAAAGCCGTGGTGAGAGGGGACATTCTTAACTTGTTCCTCATCTTTGTGGGAAAGCCATGAGTTTCTCACCATTAA
2	chr14	83268897	83269176	+	1000	279	GATCTTACTGTTACCCAGGATGAAGTACTGTGGCATGATCACAGCTCCCTGAAGCCTCAACCTCTCCAAGCTCAGGTGATTTCTTCCACCTCAGCCTCCAAAGTAGCTGGGACTACAGGCATGCGCCACTACACCCAGCTAATTTTTTTGTGTGTTTTGGAGAGATAGGGTTTCATCATGTTGCCCAGGCTGGTCTGAAACTCCTGGACTCAAGCAATCTACCCACCTGGGCCTCCCAAAGTGCTAGGATTACAGGCATGAGCCACTACGCCCAGCAAG
2a	chr14	83735241	83735316	+	1000	75	GATCTTACTGTTACCCAGGATGAAGTACTGTGGCATGATCACAGCTCCCTGAAGCCTCAACCTCTCCAAGCTCAG
2b	chr14	83735316	83735409	+	1000	93	GTGATTTCTTCCACCTCAGCCTCCAAAGTAGCTGGGACTACAGGCATGCGCCACTACACCCAGCTAATTTTTTTGTGTGTTTTGGAGAGATAG
2c	chr14	83735409	83735520	+	1000	111	GGTTTCATCATGTTGCCCAGGCTGGTCTGAAACTCCTGGACTCAAGCAATCTACCCACCTGGGCCTCCCAAAGTGCTAGGATTACAGGCATGAGCCACTACGCCCAGCAAG
2.2	chr14	83279432	83279601	+	1000	169	TTTTCCAGCTAAATTATGGAAAAGAAAATACATAATGGAAACAGTACAGAAGAGAGGGACATATTTTAAATGACATCATATGGATTTAACTGAAACCTGAAGCATCAGAATTGAAATCTAAAGCATCAGAAATCATAGTAGGAGACAAATCAACTAATTTGCTCATCAA
3	chr14	83281876	83282066	+	1000	190	GTATTTTCTGAAAAGGTGGATTGCTGCTTCAAAGGACCTGGACCCAGAGGCCCTGTCCATGAATGTTTCTTGCTTGGTTCCGAGGCCACCAAACATACTGGCTGAGCCTTCTGTATTCACCCTGGCCTATCAATGCCATCTATGAGAGCAGCCACACTGAGAGAGCAGCAGCATGGAGCCTACTCAAGGG
4	chr14	83286810	83286916	+	1000	106	TTTGTTTCAAAAATATATGGAAAACAAGAAAAACCAAAAGAGGAAACCATTTCTAATGAGGAGACTAGTTCAATTATTCTGAAGTCAAGCCCTGCTAATCAAGGAG
5	chr14	83289536	83289576	+	1000	40	TTGGACCGACTGTGACATTTGGGGAAGCCCCACAGAACAG
6	chr14	83303809	83303885	+	1000	76	GATGGGATCTTTTATGAAGAAATGGATTGGGAAGAAAAACATAAGATAAGGTTGGAACCTCTTCTGGTGCAAGAAG
7	chr14	83306729	83307584	+	1000	855	GTCCTAAATATTACTGAGGATCTCTCATCTTCTAGGTGAAGCTCACAAAATTGCCCTGGAGGTTGCTGCCTTCCTGGAAGCCAGAGTGAAAAAAAAAAAGAGGACATGCAGTTGCACATGGGAGGATTTTGTGGGCCATGGTTATCAGGGCACAATCCCTTAGCTCACCTTTCTCTGGTGAGAAAACACTTCCAGTGCCACACCTCAGTCTCCTCCCTCTGGTGAAAAAAACACTTCCAGTGCCACACCTCAGCCTCCTTCCTCTGGTGAAAAAACAGTTCCAGTGCCATACCTCAGCCTTTCCTCTGGTAAAAAACACTTCCAGTGCCACACCTCAGCCTCCCTCCTCTGGTGAAAAAACACTTCCAGTGCTACACCTCAGCCTCCTTCCTCTGGTGA…
8	chr14	83308814	83308934	+	1000	120	CAGAGAGGGTACAGAAGCTGATTTTGTGATTGATTGGAATGGGACAGCAGTGAGGAGCCACCATTTTGCTCACAGATGAAAGATCACCCATTGTAAGAGGCTGCCTGAAGAGAAAACAAG
9	chr14	83318885	83319265	+	1000	380	CAAGAAAGACTGGCCAAATTTGCAGTGCGGAGGTCCAGGAAAGAGCCTGGATAGTGAGCAGGTTGTTTGCTGCCGACCCTAAAGATGCAGGAATCCAGCCATGACCATGCAGTTTTGGCCACACAAATACCTTTGTTCAGAGAGGTTTTCAGCTGAGGTGACATTTCTGCAAACAAAGTAGACTTGGCTTCCCTGGAAAGTGATGGAACCATTGAAAAGCCAGAAAAATAAAGAGTTTTAATGGAGTAAAAATTACAAATGCCACATGGCATATGGGATACATTGTGAAGAAGTAATCATGAGACTAGAAGCCATAGATTTAATAAGACTCGATTCTCACCACATGTACAAACAGAATTAGGAATAAATCGCATACAATG
10	chr14	83320814	83321850	+	1000	1036	ATCCCGGTAGAAGACACAAAACTTCCACGTCAGAGACAAAGGATTTCATTACTCATGGCAAAAGCAGGAATCAGAGCTTCACATTTGCTGGTGTCAATTTCTCATACCCTCAAATCCCAGAAGCATGACACAAAAGAGTCCATGATGGATGTCTGAATACACAGTGGGCTGTGTTAGAAGAGAGTAACACTGAGCTCAGGTGATCTCTGCTTCTGTAGTAAGCTTGCACTTTGTCTCGGGGGAGACATTCCCTCATCACTCAAGACTGTTCCCTGCAAACACAACCTTGAATAATGGCCCAGAAGAGTGGTGAGAGTTCTAAATTCCTGGCACTTCCAGCAAGTATGCTCAGGAACACCAGGGCCCAAAGTGGATTGCCTCTTCCTAAAAATATGTTTA…

[truncated: 21 more sheets: ST 11., ST 12., ST 13., ST 14., ST 15., ST 16., ST 17., ST 18., ST 19., ST 20., ST 21., ST 22., ST 23., ST 24., ST 25., ST 26., ST 27., ST 28., ST 29., ST 30. …]
